# Supplementary material for: Invertebrate Iridescent Viruses (Iridoviridae) from the Fall Armyworm, Spodoptera frugiperda
Source: Viruses. 2025 Dec 24;18(1):31. doi: 10.3390/v18010031 (PMC12846554; doi:10.3390/v18010031)
Supplement: Supplementary file 1 [file viruses-18-00031-s001.zip]

Archive with 23 entries (23 files):
- Fig_S1.pdf
- Fig_S10.pdf
- Fig_S2.pdf
- Fig_S3.pdf
- Fig_S4.pdf
- Fig_S5.pdf
- Fig_S6.pdf
- Fig_S7.pdf
- Fig_S8.pdf
- Fig_S9.pdf
- File_S1.xlsx
- File_S2.xlsx
- File_S3.zip
- Table_S1.pdf
- Table_S10.pdf
- Table_S2.pdf
- Table_S3.pdf
- Table_S4.pdf
- Table_S5.pdf
- Table_S6.pdf
- Table_S7.pdf
- Table_S8.pdf
- Table_S9.pdf
