# Supplementary material for: Invertebrate Iridescent Viruses (Iridoviridae) from the Fall Armyworm, Spodoptera frugiperda
Source: Viruses. 2025 Dec 24;18(1):31. doi: 10.3390/v18010031 (PMC12846554; doi:10.3390/v18010031)
Supplement: Supplementary file 1 [file viruses-18-00031-s001.zip › File_S1.xlsx]

## Sheet: Experiment 1
Treatment	Sample time point	SfMNPV	Parasitized by parasitoids	IIV disease	Nematode infection	TOTAL
Virus	1	1	4	0	1	27
Virus	1	1	9	0	1	29
Virus	1	0	10	0	0	24
Virus	1	0	11	0	0	41
Virus	1	0	17	0	3	39
Virus	1	0	11	0	5	33
Virus	1	0	20	0	2	46
Virus	1	0	10	0	2	17
Virus	1	0	11	0	1	27
Virus	1	2	3	0	4	23
Virus	1	2	2	1	2	20
Virus	1	0	9	0	3	22
Virus	1	1	4	0	2	22
Virus	1	2	1	0	2	33
Virus	1	3	3	0	3	25
Virus	1	1	7	0	3	24
Virus	1	0	4	0	2	11
Virus	1	1	7	0	1	20
Virus	1	5	8	0	3	24
Virus	1	2	0	0	3	14
Virus	1	2	1	0	3	9
Virus	1	6	12	0	0	30
Virus	1	3	6	0	0	27
Virus	1	2	7	0	0	34
Virus	1	0	12	0	1	29
Virus	1	4	2	0	1	15
Virus	1	4	3	0	0	17
Virus	1	0	1	0	2	17
Virus	1	1	5	1	3	22
Virus	1	1	7	0	1	28
Virus	1	2	6	0	2	24
Virus	1	0	3	0	1	14
Virus	1	3	10	0	2	24
Virus	1	0	10	0	2	28
Virus	1	1	0	0	0	14
Virus	1	0	3	0	1	25
Virus	1	0	6	0	0	16
Virus	1	2	3	0	0	21
Virus	1	6	6	0	2	31
Virus	1	3	4	1	1	18
Virus	1	4	7	0	1	31
Virus	1	6	6	0	0	20
Virus	1	3	6	0	0	18
Virus	1	2	5	0	1	15
Virus	1	3	8	0	2	17
Virus	1	1	5	0	2	24
Virus	1	4	5	0	3	26
Virus	1	6	0	0	2	22
Virus	1	12	4	0	2	34
Virus	1	2	3	0	0	16
Virus	1	9	5	0	0	30
Virus	1	4	6	0	0	17
Virus	1	11	0	0	3	39
Control	1	0	12	0	2	23
Control	1	0	7	0	0	20
Control	1	0	11	0	1	22
Control	1	0	10	0	2	23
Control	1	0	6	0	0	16
Control	1	0	12	0	3	25
Control	1	0	10	0	0	25
Control	1	0	11	0	0	22
Control	1	0	6	0	1	22
Control	1	0	5	0	1	33
Control	1	0	2	0	0	22
Control	1	0	5	0	0	22
Control	1	0	13	0	1	38
Control	1	0	10	0	1	31
Control	1	0	7	0	0	40
Control	1	0	9	0	0	33
Control	1	0	1	0	0	13
Control	1	0	4	0	0	26
Virus	2	3	5	0	3	29
Virus	2	0	8	0	1	23
Virus	2	0	7	0	2	26
Virus	2	0	5	0	2	22
Virus	2	1	11	0	1	24
Virus	2	0	5	0	2	15
Virus	2	0	14	0	0	35
Virus	2	0	1	0	0	3
Virus	2	1	10	0	3	25
Virus	2	1	3	0	1	25
Virus	2	1	5	0	0	12
Virus	2	3	0	0	0	7
Virus	2	2	2	0	0	17
Virus	2	1	2	0	0	10
Virus	2	2	2	0	1	14
Virus	2	3	3	0	1	27
Virus	2	0	1	0	1	3
Virus	2	0	1	0	1	9
Virus	2	3	5	0	3	15
Virus	2	4	3	0	0	23
Virus	2	2	6	0	2	21
Virus	2	4	5	0	0	12
Virus	2	4	4	0	0	13
Virus	2	1	12	0	0	31
Virus	2	3	9	0	0	18
Virus	2	1	2	0	0	8
Virus	2	2	6	0	0	17
Virus	2	0	2	0	0	13
Virus	2	1	13	0	0	27
Virus	2	0	5	1	0	12
Virus	2	0	3	0	0	15
Virus	2	1	0	0	1	15
Virus	2	2	9	0	0	19
Virus	2	1	9	0	0	28
Virus	2	1	3	0	1	18
Virus	2	0	5	0	0	11
Virus	2	1	7	0	0	16
Virus	2	0	9	0	0	19
Virus	2	1	8	0	1	22
Virus	2	3	7	0	0	14
Virus	2	1	7	0	0	15
Virus	2	0	3	0	0	7
Virus	2	2	4	0	0	11
Virus	2	1	7	0	0	23
Virus	2	1	5	0	1	12
Virus	2	0	9	0	0	12
Virus	2	3	1	0	0	8
Virus	2	4	6	0	1	18
Virus	2	1	1	0	1	5
Virus	2	1	1	0	2	7
Virus	2	0	3	0	0	4
Virus	2	10	7	0	0	20
Virus	2	7	2	0	0	12
Virus	2	2	2	1	0	7
Control	2	0	4	0	5	32
Control	2	0	15	0	2	29
Control	2	0	1	0	4	14
Control	2	0	20	0	2	34
Control	2	0	7	0	0	24
Control	2	0	12	0	6	31
Control	2	0	12	0	4	48
Control	2	0	6	0	1	28
Control	2	0	4	0	0	21
Control	2	0	7	0	2	18
Control	2	0	5	0	3	13
Control	2	0	10	0	0	25
Control	2	0	7	0	1	15
Control	2	0	6	0	1	14
Control	2	0	12	0	1	33
Control	2	0	5	0	1	21
Control	2	0	3	0	0	18
Control	2	0	5	0	1	23
Virus	3	0	1	0	0	4
Virus	3	1	5	1	0	26
Virus	3	1	4	3	0	16
Virus	3	0	2	1	2	8
Virus	3	0	4	1	4	15
Virus	3	0	3	0	0	13
Virus	3	0	2	1	2	23
Virus	3	0	1	0	0	9
Virus	3	0	0	0	1	8
Virus	3	0	1	0	1	11
Virus	3	1	1	0	2	6
Virus	3	0	3	0	3	15
Virus	3	0	4	0	2	7
Virus	3	1	1	1	1	20
Virus	3	2	1	1	0	13
Virus	3	0	6	0	0	20
Virus	3	0	1	0	0	5
Virus	3	0	2	0	0	7
Virus	3	0	3	1	1	7
Virus	3	1	0	0	0	7
Virus	3	0	1	0	0	7
Virus	3	2	1	0	2	8
Virus	3	0	0	1	1	4
Virus	3	0	0	0	1	5
Virus	3	0	5	0	3	20
Virus	3	0	0	0	0	5
Virus	3	0	1	0	2	8
Virus	3	0	1	0	1	12
Virus	3	0	4	0	1	19
Virus	3	0	5	0	0	16
Virus	3	1	1	1	0	11
Virus	3	1	0	0	2	16
Virus	3	1	2	1	0	13
Virus	3	2	3	1	2	20
Virus	3	3	1	0	2	15
Virus	3	1	7	0	0	15
Virus	3	0	2	0	1	8
Virus	3	0	1	0	1	11
Virus	3	2	4	0	4	20
Virus	3	0	1	0	0	5
Virus	3	0	3	1	2	15
Virus	3	5	2	0	4	28
Virus	3	3	0	0	0	6
Virus	3	1	4	0	2	12
Virus	3	3	3	0	3	23
Virus	3	1	1	0	0	7
Virus	3	1	3	0	3	16
Virus	3	4	0	0	0	6
Virus	3	0	0	0	2	7
Virus	3	0	0	0	0	6
Virus	3	1	0	0	0	8
Virus	3	4	4	0	0	22
Virus	3	7	3	0	1	21
Virus	3	0	1	1	0	7
Control	3	0	2	2	3	22
Control	3	0	2	2	1	12
Control	3	0	2	0	0	13
Control	3	0	1	1	1	10
Control	3	0	6	2	1	10
Control	3	0	2	0	0	9
Control	3	0	3	3	0	24
Control	3	0	3	0	1	26
Control	3	0	2	0	0	6
Control	3	0	0	0	4	10
Control	3	0	3	1	0	9
Control	3	0	3	0	2	12
Control	3	0	2	0	3	18
Control	3	0	2	1	1	17
Control	3	0	1	1	2	15
Control	3	0	2	0	4	19
Control	3	1	1	0	1	8
Control	3	0	2	0	1	8

## Sheet: Experiment 2
Treatment	Sample time point	SfMNPV	Parasitized by parasitoids	IIV disease	Nematode infection	TOTAL
Virus	1	7	1	0	0	14
Virus	1	5	5	1	0	15
Virus	1	3	3	0	0	15
Virus	1	3	3	0	0	11
Virus	1	2	3	0	0	6
Virus	1	1	5	0	0	9
Virus	1	1	5	0	0	7
Virus	1	3	6	0	0	11
Virus	1	0	2	0	1	9
Virus	1	2	1	0	0	4
Virus	1	5	3	0	0	9
Virus	1	4	5	0	0	13
Virus	1	4	0	0	0	4
Virus	1	6	4	0	0	19
Virus	1	6	1	0	0	11
Virus	1	6	3	0	0	19
Virus	1	4	0	1	1	9
Virus	1	3	1	0	0	7
Virus	1	7	2	0	0	15
Virus	1	10	0	0	0	18
Virus	1	6	4	0	0	20
Virus	1	11	3	0	1	22
Virus	1	4	10	0	1	21
Virus	1	11	11	0	2	39
Virus	1	7	5	0	1	22
Virus	1	5	4	0	0	16
Virus	1	7	5	0	0	19
Virus	1	3	1	0	0	7
Virus	1	4	2	1	0	12
Virus	1	13	1	0	0	22
Virus	1	5	1	0	1	19
Virus	1	4	4	0	0	11
Virus	1	3	7	0	0	18
Virus	1	1	1	0	0	11
Virus	1	4	6	0	3	17
Virus	1	1	5	0	1	12
Virus	1	0	2	0	0	12
Virus	1	12	16	0	0	41
Virus	1	5	9	0	0	26
Virus	1	10	8	0	0	21
Virus	1	6	4	0	0	17
Virus	1	2	0	0	0	2
Virus	1	1	2	0	1	6
Virus	1	2	6	0	1	12
Virus	1	0	0	0	0	0
Virus	1	11	2	1	0	15
Virus	1	1	5	0	0	7
Virus	1	1	0	0	0	1
Virus	1	11	9	1	0	27
Virus	1	0	1	0	0	1
Virus	1	5	4	0	0	12
Virus	1	2	1	0	0	4
Virus	1	11	4	3	1	26
Virus	1	3	1	0	0	5
Control	1	0	2	0	0	6
Control	1	0	1	0	1	7
Control	1	0	8	0	0	15
Control	1	0	2	0	1	9
Control	1	0	2	1	0	21
Control	1	1	2	0	0	6
Control	1	0	3	0	1	5
Control	1	0	6	0	0	22
Control	1	0	4	0	0	9
Control	1	0	1	0	0	5
Control	1	0	2	0	0	13
Control	1	0	3	0	0	12
Control	1	0	2	0	0	14
Control	1	0	2	0	1	11
Control	1	0	3	0	0	8
Control	1	0	1	0	0	8
Control	1	0	4	0	1	13
Control	1	0	4	0	0	12
Control	1	0	12	0	0	30
Control	1	0	12	0	0	31
Control	1	1	2	0	0	27
Control	1	0	2	0	1	20
Control	1	0	6	0	0	25
Control	1	0	8	0	0	50
Control	1	0	5	0	0	23
Control	1	0	6	0	0	19
Control	1	0	9	0	1	30
Virus	2	2	2	0	1	12
Virus	2	3	2	0	1	13
Virus	2	1	0	0	0	5
Virus	2	0	2	0	0	3
Virus	2	2	2	0	3	15
Virus	2	6	1	0	2	14
Virus	2	0	2	0	0	5
Virus	2	3	5	0	0	10
Virus	2	2	1	0	0	12
Virus	2	0	2	0	0	6
Virus	2	4	0	1	3	18
Virus	2	4	5	0	0	14
Virus	2	1	3	1	0	6
Virus	2	3	4	0	3	14
Virus	2	0	1	0	0	4
Virus	2	0	2	0	1	10
Virus	2	0	3	0	1	5
Virus	2	0	2	0	0	8
Virus	2	0	3	0	2	11
Virus	2	16	1	0	0	31
Virus	2	4	8	1	1	30
Virus	2	1	4	0	2	19
Virus	2	2	4	0	5	26
Virus	2	8	6	0	2	26
Virus	2	2	4	0	2	13
Virus	2	3	4	0	5	17
Virus	2	3	8	0	2	16
Virus	2	0	0	0	1	4
Virus	2	8	2	0	3	17
Virus	2	7	3	0	1	33
Virus	2	9	4	0	1	20
Virus	2	0	0	0	0	0
Virus	2	0	1	0	1	5
Virus	2	2	5	0	1	13
Virus	2	4	4	0	0	12
Virus	2	9	4	0	7	30
Virus	2	0	1	1	2	9
Virus	2	11	6	0	2	32
Virus	2	1	3	1	0	11
Virus	2	3	4	0	2	14
Virus	2	5	4	1	0	11
Virus	2	1	0	0	1	2
Virus	2	1	3	0	1	9
Virus	2	1	2	0	0	6
Virus	2	2	0	0	0	6
Virus	2	9	3	0	0	20
Virus	2	1	0	0	2	9
Virus	2	1	1	0	1	10
Virus	2	6	2	0	3	15
Virus	2	3	3	0	1	15
Virus	2	1	4	0	2	21
Virus	2	6	3	0	2	17
Virus	2	4	0	2	2	37
Virus	2	3	0	0	1	20
Control	2	0	1	0	0	5
Control	2	0	0	0	0	6
Control	2	0	4	0	0	11
Control	2	0	0	0	0	6
Control	2	0	2	1	0	11
Control	2	0	3	0	1	12
Control	2	0	2	0	0	5
Control	2	0	1	0	0	23
Control	2	0	0	0	0	3
Control	2	0	1	0	0	5
Control	2	0	4	0	0	33
Control	2	0	2	0	1	6
Control	2	0	1	0	1	4
Control	2	0	0	0	1	9
Control	2	0	2	0	1	13
Control	2	0	5	0	1	13
Control	2	0	6	0	6	20
Control	2	0	6	0	1	17
Control	2	0	2	0	2	23
Control	2	0	3	0	1	16
Control	2	0	1	1	0	11
Control	2	1	2	0	0	14
Control	2	0	3	0	0	7
Control	2	0	3	0	0	12
Control	2	0	3	0	2	19
Control	2	0	2	1	1	12
Control	2	0	3	0	0	8
Virus	3	1	2	0	0	7
Virus	3	0	2	0	0	8
Virus	3	1	0	0	1	8
Virus	3	0	0	0	1	3
Virus	3	1	1	0	3	10
Virus	3	0	1	0	0	6
Virus	3	0	0	0	0	2
Virus	3	0	1	0	0	6
Virus	3	0	0	1	2	6
Virus	3	0	0	0	0	4
Virus	3	0	1	1	1	5
Virus	3	1	2	0	1	6
Virus	3	0	1	0	0	3
Virus	3	0	0	0	0	5
Virus	3	0	1	0	1	6
Virus	3	0	2	0	0	4
Virus	3	0	1	0	3	6
Virus	3	0	1	0	2	4
Virus	3	1	1	0	0	7
Virus	3	4	0	0	0	11
Virus	3	0	1	0	1	12
Virus	3	0	0	0	1	8
Virus	3	0	1	0	0	3
Virus	3	1	0	0	1	6
Virus	3	1	0	0	1	8
Virus	3	0	0	0	0	2
Virus	3	1	1	0	0	5
Virus	3	0	1	0	0	3
Virus	3	0	0	0	0	11
Virus	3	0	0	0	0	2
Virus	3	0	1	0	1	4
Virus	3	0	2	0	0	7
Virus	3	1	1	0	0	5
Virus	3	0	2	0	0	12
Virus	3	0	0	0	2	7
Virus	3	0	0	0	1	5
Virus	3	0	0	0	0	3
Virus	3	0	1	0	1	14
Virus	3	0	1	0	0	2
Virus	3	0	0	0	0	7
Virus	3	0	1	0	0	4
Virus	3	0	2	0	2	6
Virus	3	0	1	0	1	5
Virus	3	0	1	0	0	5
Virus	3	5	0	0	0	8
Virus	3	1	0	0	0	5
Virus	3	1	1	0	1	8
Virus	3	0	1	0	0	2
Virus	3	1	0	0	0	4
Virus	3	0	0	0	0	3
Virus	3	0	0	0	2	4
Virus	3	0	0	0	2	3
Virus	3	0	2	0	0	2
Virus	3	0	0	0	2	10
Control	3	0	0	0	2	3
Control	3	0	0	1	2	5
Control	3	0	1	0	0	7
Control	3	0	2	0	0	6
Control	3	1	0	1	1	11
Control	3	0	2	0	3	15
Control	3	0	0	0	0	6
Control	3	1	1	0	0	11
Control	3	0	0	0	0	0
Control	3	0	0	0	1	1
Control	3	0	0	1	0	7
Control	3	0	0	0	0	2
Control	3	0	0	0	0	2
Control	3	0	0	1	0	3
Control	3	0	0	0	1	2
Control	3	0	0	0	0	3
Control	3	0	0	0	2	4
Control	3	0	0	0	0	4
Control	3	0	1	0	0	3
Control	3	0	1	0	0	4
Control	3	0	0	0	1	6
Control	3	0	0	0	3	7
Control	3	0	0	0	2	12
Control	3	0	0	2	1	11
Control	3	0	0	0	1	3
Control	3	0	0	0	0	3
Control	3	0	0	1	0	13
