# Supplementary material for: Invertebrate Iridescent Viruses (Iridoviridae) from the Fall Armyworm, Spodoptera frugiperda
Source: Viruses. 2025 Dec 24;18(1):31. doi: 10.3390/v18010031 (PMC12846554; doi:10.3390/v18010031)
Supplement: Supplementary file 1 [file viruses-18-00031-s001.zip › File_S2.xlsx]

## Sheet: HindIII digestions
SfIIV-Chi			SfIIV-Ver			SfIIV-Arg			AgIIV			IIV30C			IIV6			IIV9
Fragment number	bp		Fragment number	bp		Fragment number	bp		Fragment number	bp		Fragment number	bp		Fragment number	bp		Fragment number	bp
1	12730		1	12828		1	10601		1	10602		1	10732		1	13627		1	14126
2	12359		2	9281		2	9915		2	9814		2	9035		2	12247		2	8583
3	10259		3	9030		3	9090		3	9071		3	8532		3	9579		3	7250
4	8652		4	7983		4	7734		4	7860		4	8494		4	9165		4	6389
5	7982		5	7733		5	7108		5	7811		5	8458		5	8689		5	5890
6	7730		6	6836		6	6147		6	7182		6	6927		6	8610		6	5721
7	7531		7	6736		7	5770		7	6118		7	6120		7	8215		7	5063
8	6930		8	5894		8	5243		8	5775		8	5650		8	7484		8	4884
9	5837		9	5305		9	4288		9	5212		9	4980		9	6673		9	4830
10	3792		10	4505		10	3794		10	4476		10	4494		10	6424		10	4797
11	3512		11	3793		11	3623		11	3791		11	3924		11	6395		11	4370
12	3467		12	3513		12	3382		12	3714		12	3879		12	5937		12	4278
13	3380		13	3475		13	3372		13	3455		13	3793		13	5911		13	4189
14	3130		14	3459		14	3304		14	3394		14	3644		14	5441		14	4177
15	3010		15	3390		15	3122		15	3377		15	3482		15	5322		15	4038
16	2668		16	3176		16	3046		16	3163		16	3479		16	5265		16	3999
17	2667		17	3131		17	3006		17	3134		17	3180		17	4997		17	3750
18	2630		18	3124		18	2980		18	3050		18	3082		18	4752		18	3743
19	2568		19	2668		19	2973		19	3036		19	3029		19	4229		19	3626
20	2539		20	2630		20	2699		20	2754		20	2807		20	3926		20	3620
21	2498		21	2568		21	2630		21	2675		21	2779		21	3898		21	3404
22	2451		22	2498		22	2545		22	2663		22	2739		22	3613		22	3402
23	2378		23	2480		23	2542		23	2639		23	2646		23	3550		23	3281
24	2230		24	2472		24	2517		24	2630		24	2629		24	3513		24	3208
25	2223		25	2266		25	2470		25	2519		25	2550		25	3276		25	3127
26	2198		26	2217		26	2444		26	2517		26	2520		26	3171		26	3116
27	2198		27	2216		27	2436		27	2505		27	2508		27	3127		27	3096
28	2169		28	2198		28	2389		28	2467		28	2507		28	3068		28	3076
29	2152		29	2198		29	2262		29	2456		29	2449		29	2915		29	2925
30	2132		30	2140		30	2225		30	2456		30	2433		30	2589		30	2919
31	1950		31	1920		31	2220		31	2265		31	2238		31	2557		31	2869
32	1789		32	1918		32	2207		32	2221		32	2221		32	2331		32	2737
33	1774		33	1892		33	2194		33	2218		33	2215		33	2265		33	2642
34	1758		34	1832		34	2158		34	2194		34	2187		34	2159		34	2562
35	1738		35	1766		35	2090		35	2159		35	2149		35	2107		35	2562
36	1641		36	1760		36	2073		36	2126		36	2064		36	1795		36	2370
37	1633		37	1734		37	1765		37	2081		37	1994		37	1744		37	2353
38	1575		38	1674		38	1739		38	1776		38	1820		38	1739		38	2349
39	1559		39	1662		39	1732		39	1733		39	1775		39	1646		39	2314
40	1545		40	1632		40	1732		40	1710		40	1774		40	1611		40	2268
41	1533		41	1576		41	1685		41	1703		41	1734		41	1568		41	2245
42	1476		42	1563		42	1653		42	1602		42	1641		42	1564		42	1920
43	1470		43	1554		43	1619		43	1560		43	1585		43	1422		43	1863
44	1435		44	1545		44	1612		44	1540		44	1502		44	1323		44	1690
45	1432		45	1476		45	1607		45	1476		45	1436		45	1291		45	1675
46	1405		46	1472		46	1564		46	1470		46	1405		46	1278		46	1671
47	1404		47	1436		47	1560		47	1437		47	1400		47	1047		47	1630
48	1314		48	1428		48	1542		48	1405		48	1365		48	988		48	1568
49	1107		49	1405		49	1476		49	1405		49	1357		49	983		49	1560
50	1107		50	1405		50	1470		50	1396		50	1335		50	954		50	1467
51	1107		51	1304		51	1405		51	1319		51	1327		51	840		51	1431
52	1078		52	1221		52	1404		52	1313		52	1315		52	798		52	1404
53	1058		53	1137		53	1235		53	1196		53	1305		53	795		53	1340
54	1048		54	1107		54	1129		54	1168		54	1239		54	631		54	1299
55	1033		55	1107		55	1107		55	1156		55	1223		55	428		55	1232
56	975		56	1107		56	1107		56	1148		56	1186		56	420		56	1182
57	959		57	1058		57	1058		57	1107		57	1172		57	316		57	1115
58	957		58	1048		58	1057		58	1105		58	1150					58	1043
59	938		59	1033		59	1048		59	1058		59	1107					59	1035
60	859		60	975		60	1033		60	1049		60	1058					60	1020
61	856		61	938		61	968		61	975		61	1049					61	943
62	850		62	851		62	960		62	968		62	1022					62	936
63	843		63	850		63	957		63	960		63	925					63	800
64	811		64	843		64	901		64	955		64	844					64	787
65	779		65	811		65	862		65	938		65	811					65	666
66	764		66	777		66	859		66	862		66	806					66	661
67	751		67	757		67	850		67	849		67	789					67	600
68	737		68	751		68	810		68	811		68	788					68	598
69	736		69	738		69	787		69	801		69	787					69	585
70	703		70	738		70	768		70	798		70	779					70	547
71	702		71	736		71	735		71	790		71	687					71	515
72	688		72	735		72	704		72	778		72	648					72	490
73	603		73	729		73	689		73	704		73	609					73	467
74	601		74	704		74	649		74	681		74	606					74	423
75	592		75	648		75	603		75	659		75	587					75	390
76	588		76	603		76	592		76	649		76	567					76	368
77	581		77	601		77	588		77	640		77	557					77	366
78	557		78	592		78	579		78	602		78	528					78	360
79	534		79	588		79	576		79	592		79	517					79	337
80	532		80	581		80	557		80	588		80	496					80	292
81	528		81	557		81	534		81	581		81	490					81	277
82	515		82	555		82	528		82	557		82	455					82	217
83	507		83	534		83	515		83	534		83	439
84	497		84	528		84	507		84	528		84	429
85	496		85	512		85	496		85	512		85	416
86	490		86	507		86	490		86	496		86	374
87	439		87	500		87	453		87	490		87	360
88	422		88	496		88	439		88	455		88	360
89	416		89	490		89	422		89	453		89	283
90	367		90	485		90	416		90	439		90	280
91	333		91	450		91	401		91	422		91	273
92	318		92	439		92	373		92	413		92	219
93	315		93	422		93	333		93	408
94	283		94	413		94	315		94	400
95	273		95	412		95	294		95	393
96	267		96	373		96	283		96	390
97	219		97	368		97	267		97	384
			98	363		98	249		98	333
			99	363		99	218		99	315
			100	336					100	294
			101	333					101	283
			102	283					102	267
			103	273					103	234
			104	273					104	219
			105	267
			106	217
			107	204

## Sheet: EcoRI digestions
SfIIV-Chi			SfIIV-Ver			SfIIV-Arg			AgIIV			IIV30C			IIV6			IIV9
Fragment number	bp		Fragment number	bp		Fragment number	bp		Fragment number	bp		Fragment number	bp		Fragment number	bp		Fragment number	bp
1	26642		1	26014		1	22569		1	22616		1	22648		1	17672		1	19136
2	18325		2	22625		2	15494		2	21052		2	13621		2	15390		2	17803
3	13802		3	15696		3	13780		3	16803		3	13286		3	14152		3	15127
4	12309		4	11754		4	13648		4	11892		4	13177		4	13046		4	14002
5	11818		5	11197		5	12150		5	11871		5	11934		5	11593		5	11825
6	11649		6	10596		6	12005		6	11787		6	11106		6	11126		6	10347
7	11065		7	10312		7	11683		7	11287		7	10721		7	10654		7	8839
8	10702		8	9918		8	10869		8	10984		8	10546		8	10028		8	8219
9	9821		9	9823		9	10855		9	10942		9	9696		9	9425		9	8075
10	9231		10	9636		10	10602		10	9224		10	8097		10	7978		10	6693
11	8737		11	8201		11	9737		11	8595		11	7856		11	7401		11	6653
12	8717		12	7405		12	8771		12	8371		12	7602		12	7103		12	5999
13	6631		13	7205		13	8382		13	8234		13	7575		13	6950		13	5844
14	6196		14	6960		14	7122		14	7151		14	5772		14	6640		14	5824
15	5073		15	6638		15	6963		15	6665		15	5653		15	6631		15	5823
16	4877		16	5079		16	6529		16	6184		16	5201		16	6254		16	5500
17	4792		17	4877		17	5258		17	5098		17	5100		17	5672		17	4997
18	4162		18	4326		18	5079		18	4872		18	4925		18	5491		18	4129
19	4127		19	3927		19	3440		19	4347		19	4900		19	5331		19	3692
20	3931		20	3921		20	977		20	3919		20	4740		20	5260		20	3668
21	1379		21	1336					21	1327		21	3871		21	4643		21	3228
22	1327		22	1327					22	1233		22	3236		22	3462		22	3154
23	1233		23	1233					23	991		23	2393		23	3046		23	3108
24	977		24	977								24	2060		24	2818		24	2857
			25	507								25	1656		25	2761		25	1875
												26	1327		26	1984		26	1873
												27	407		27	1820		27	1858
												28	406		28	1674		28	1804
												29	388		29	1551		29	1530
															30	1477		30	1525
															31	1341		31	1251
															32	1149		32	1231
															33	390		33	1230
															34	360		34	1099
																		35	1086
																		36	863
																		37	808
																		38	710
																		39	501
																		40	421
																		41	281
																		42	252
																		43	244
																		44	243
																		45	240
																		46	216
